# Supplementary material for: NucEnvDB: A Database of Nuclear Envelope Proteins and Their Interactions
Source: Membranes (Basel). 2023 Jan 3;13(1):62. doi: 10.3390/membranes13010062 (PMC9861991; doi:10.3390/membranes13010062)
Supplement: Supplementary file 1 [file membranes-13-00062-s001.zip]

Archive with 1 entries (1 files):
- membranes-2121135-supplementary.pdf
